# Supplementary material for: Real-World Analysis of the EGFR Mutation Test in Tissue and Plasma Samples from Non-Small Cell Lung Cancer
Source: Diagnostics (Basel). 2021 Sep 17;11(9):1695. doi: 10.3390/diagnostics11091695 (PMC8465683; doi:10.3390/diagnostics11091695)
Supplement: Supplementary file 1 [file diagnostics-11-01695-s001.zip › Supplementary tables.xlsx]

## Sheet: Table S1
	Table S1. The list of EGFR mutations designed to be detected by the cobas® EGFR mutation test v2
	Exon	EGFR mutation group	EGFR Nucleic Acid Sequence
	Exon 18	G719X	c. 2156G>C
			c. 2155G>A
			c. 2155G>T
	Exon 19	Ex19Del	c. 2240_2251del12
			c. 2239_2247del9
			c. 2238_2255del18
			c. 2235_2249del15
			c. 2236_2250del15
			c. 2239_2253del15
			c. 2239_2256del18
			c. 2237_2254del18
			c. 2240_2254del15
			c. 2240_2257del18
			c. 2239_2248TTAAGAGAAG>C
			c. 2239_2251>C
			c. 2237_2255>T
			c. 2235_2255>AAT
			c. 2237_2252>T
			c. 2239_2258>CA
			c. 2239_2256>CAA
			c. 2237_2253>TTGCT
			c. 2238_2252>GCA
			c. 2238_2248>GC
			c. 2237_2251del15
			c. 2236_2253del18
			c. 2235_2248>AATTC
			c. 2235_2252>AAT
			c. 2235_2251>AATTC
			c. 2253_2276del24
			c. 2237_2257>TCT
			c. 2238_2252del15
			c. 2233_2247del15
	Exon 20	S768I	c. 2303G>T
		T790M	c. 2369C>T
		Ex20Ins	c. 2307_2308ins9GCCAGCGTG
			c. 2319_2320insCAC
			c. 2310_2311insGGT
			c. 2311_2312ins9GCGTGGACA
			c. 2309_2310AC>CCAGCGTGGAT
	Exon 21	L858R	c. 2573T>G
			c. 2573_2574TG>GT
		L861Q	c. 2582T>A

## Sheet: Table S2
	Table S2. Comparison of clinicopathological parameters of patients with history of surgery between ctDNA-Positive and Negative
	Variables	ctDNA-Negative (N = 50)	ctDNA-Positive (N = 38)	p-value
	Size of Largest tumor deposits (mean ± SD) (mm)	16.822 ± 12.75	20.787 ± 10.91	0.12
	History of Chemotherapy
	Absent	4 (8.0)	1 (2.6)
	Present	46 (92.0)	37 (97.4)	0.384
	Therapeutic response
	Response present	2 (4.0)	2 (5.3)
	Stable	14 (28.0)	3 (7.9)
	Progression	34 (68.0)	33 (86.8)	0.134
	Disease progression
	Decresed or stable	15 (30.0)	5 (13.2)
	Progression	35 (70.0)	33 (86.8)	0.062
	M stage
	M1a	17 (34.0)	10 (26.3)
	M1b	6 (12.0)	3 (7.9)
	M1c	27 (54.0)	25 (65.8)	0.32
	Tumor DNA tissue acquired site
	Lung and Pleura	46 (92.0)	31 (81.6)
	Lymph node (non-distant)	3 (6.0)	7 (4.3)
	Distant metastasis site	1 (2.0)	0 (0.0)	0.299
	Survival status
	Alive	36 (72.0)	23 (60.5)
	Dead	14 (28.0)	15 (39.5)	0.257
	Data are presented as number of patients (%), unless otherwise noted.

## Sheet: Table S3
	Table S3. Comparison of histologic findings between ctDNA-Positive and ctDNA-Negative adenocarcinomas
	Variables		ctDNA-Negative (n=40)	ctDNA-Positive (n=33)	p-value
	Primary pattern of Adenocarcinoma
		Acinar	25 (61.0)	20 (60.6)
		Papillary	10 (24.3)	5 (15.2)
		Micropapillary	2 (4.9)	2 (6.1)
		Solid	4 (9.8)	5 (15.2)
		Cribriform	0 (0.0)	1 (3.0)	0.577
	Micropapillary pattern
		Ansent	8 (19.5)	4 (12.1)
		Present	33 (80.5)	29 (87.9)	0.391
	Micropapillary component (%, Mean ± SD)		14.93 ± 18.74	15.00 ± 17.56	0.986
	Necrosis
		Absent	28 (68.3)	23 (69.7)
		Present	13 (31.7)	10 (30.3)	1
	Necrosis component (%, Mean ± SD)		4.56 ± 10.196	6.64 ± 14.39	0.992
	Data are presented as n (%) unless otherwise noted.

## Sheet: Table S4
	Table S4. Clinicopathological characteristics associated with ctDNA-T790M status in tDNA-T790M-Positive patients
	Variables	T790M mutation-negative in ctDNA* (N=11)	T790M mutation-positive in ctDNA (n=12)	p-value
	Semiquantitative index (SQI) (mean ± SD)
	non-T790M mutation†	6.26 ± 4.30	14.44 ± 4.00	< 0.001
	T790M mutation	0	10.31 ± 3.36	-
	Disease progression
	Decresed or stable	1 (9.1)	3 (25.0)
	Progression	10 (90.9)	9 (75.0)	0.59
	M stage
	M1a	3 (27.3)	3 (25.0)
	M1b and M1c	8 (72.7)	9 (75.0)	1
	tDNA analysis site
	Lung and Pleura	8 (72.7)	5 (41.7)
	Distant metastatic focus	3 (27.3)	7 (58.3)	0.214
	Abbreviation: ctDNA, circulating tumor DNA; SD, standard deviation Data are presented as number of patients (%), unless otherwise noted. * ctDNA-Negative cases were excluded. † The non-T790M mutation includes exon19 deletion, exon 20 insertion, L858R, L861Q, S768I and G719X

## Sheet: Table S5
	Table S5. Clinicopathological characteristics associated with T790M in tDNA analysis in ctDNA-T790M-Positive patients
	Variables	T790M mutation-negative in tDNA (N=5)	T790M mutation-positive in tDNA (n=12)	p-value
	Semiquantitative index (SQI) (mean ± SD) of ctDNA
	non-T790M mutation†	13.21 ± 5.69	14.44 ± 4.00	0.68
	T790M mutation	7.31 ± 10.31	10.31 ± 3.36	0.099
	Disease progression
	Decresed or stable	0 (0)	3 (25)
	Progression	5 (100.0)	9 (75)	0.515
	M stage
	M1a	0 (0)	3 (25)
	M1b and M1c	5 (100)	9 (75)	0.515
	tDNA analysis site
	Lung and Pleura	3 (60.0)	5 (41.7)
	Metastatic focus	2 (40.0)	7 (58.3)	0.62
	Abbreviation: ctDNA, circulating tumor DNA; SD, standard deviation † The non-T790M mutation includes exon19 deletion, exon 20 insertion, L858R, L861Q, S768I and G719X
